# Supplementary material for: A Comprehensive Investigation of Steroidogenic Signaling in Classical and New Experimental Cell Models of Adrenocortical Carcinoma
Source: Cells. 2022 Apr 24;11(9):1439. doi: 10.3390/cells11091439 (PMC9103477; doi:10.3390/cells11091439)
Supplement: Supplementary file 1 [file cells-11-01439-s001.zip]

Archive with 1 entries (1 files):
- cells-1658167-supplementary.pdf
